# Supplementary material for: Experimental and Theoretical Study of the Reaction of F2 with Thiirane
Source: Molecules. 2024 Jul 31;29(15):3636. doi: 10.3390/molecules29153636 (PMC11314507; doi:10.3390/molecules29153636)
Supplement: Supplementary file 1 [file molecules-29-03636-s001.zip]

Archive with 1 entries (1 files):
- molecules-3117048-supplementary.pdf
